# Supplementary material for: The Impact of Post-COVID-19 Syndrome on Self-Reported Physical Activity
Source: Int J Environ Res Public Health. 2021 Jun 3;18(11):6017. doi: 10.3390/ijerph18116017 (PMC8199934; doi:10.3390/ijerph18116017)
Supplement: Supplementary file 1 [file ijerph-18-06017-s001.zip]

Archive with 1 entries (1 files):
- ijerph-1226919-SI.pdf
